# Supplementary material for: No evidence of male-biased sexual selection in a snake with conventional Darwinian sex roles
Source: R Soc Open Sci. 2020 Oct 7;7(10):201261. doi: 10.1098/rsos.201261 (PMC7657906; doi:10.1098/rsos.201261)
Supplement: Data File for Quantifying Bateman Gradients [file rsos201261supp2.csv]

id	sex	mates	offspring	years_breeding
CA-1	f	6	12	4
CA-2	f	2	5	1
CA-16	f	3	6	1
CA-30	f	2	11	2
CA-42	f	4	6	2
CA-44	f	2	3	2
CA-46	f	3	6	2
CA-47	f	5	10	3
CA-58	f	3	8	2
CA-61	f	1	1	1
CA-63	f	1	9	1
CA-66	f	1	1	1
CA-81	f	3	3	1
CA-93	f	2	4	1
CA-94	f	1	2	1
CA-102	f	3	5	2
CA-113	f	3	10	2
CA-124	f	2	6	1
CA-2	m	0	0	0
CA-3	m	0	0	0
CA-4	m	0	0	0
CA-5	m	3	7	2
CA-6	m	0	0	0
CA-7	m	0	0	0
CA-9	m	1	1	1
CA-13	m	0	0	0
CA-18	m	0	0	0
CA-20	m	1	2	1
CA-21	m	0	0	0
CA-23	m	1	2	1
CA-24	m	0	0	0
CA-25	m	0	0	0
CA-26	m	0	0	0
CA-27	m	2	4	1
CA-28	m	0	0	0
CA-31	m	0	0	0
CA-32	m	0	0	0
CA-33	m	0	0	0
CA-34	m	0	0	0
CA-35	m	0	0	0
CA-36	m	0	0	0
CA-37	m	0	0	0
CA-38	m	0	0	0
CA-40	m	1	1	1
CA-41	m	0	0	0
CA-43	m	2	5	2
CA-45	m	3	7	3
CA-48	m	0	0	0
CA-50	m	3	3	3
CA-52	m	0	0	0
CA-53	m	0	0	0
CA-54	m	0	0	0
CA-55	m	0	0	0
CA-57	m	0	0	0
CA-67	m	0	0	0
CA-68	m	3	6	2
CA-69	m	0	0	0
CA-73	m	1	2	1
CA-74	m	2	2	2
CA-75	m	0	0	0
CA-76	m	2	2	2
CA-78	m	0	0	0
CA-79	m	0	0	0
CA-80	m	1	5	1
CA-82	m	0	0	0
CA-83	m	0	0	0
CA-84	m	1	7	1
CA-88	m	1	1	1
CA-92	m	0	0	0
CA-96	m	0	0	0
CA-97	m	1	2	1
CA-98	m	0	0	0
CA-99	m	0	0	0
CA-103	m	0	0	0
CA-104	m	0	0	0
CA-105	m	0	0	0
CA-106	m	0	0	0
CA-107	m	0	0	0
CA-108	m	1	5	1
CA-109	m	0	0	0
CA-110	m	0	0	0
CA-111	m	0	0	0
CA-117	m	0	0	0
CA-118	m	0	0	0
CA-119	m	0	0	0
CA-122	m	0	0	0
CA-123	m	0	0	0
UM-1	m	1	9	1
UM-2	m	3	9	3
UM-5	m	1	3	1
UM-8	m	2	4	1
UM-9	m	3	5	3
UM-10	m	4	6	3
UM-13	m	1	4	1
UM-14	m	1	1	1
UM-15	m	1	3	1
