# Supplementary material for: No evidence of male-biased sexual selection in a snake with conventional Darwinian sex roles
Source: R Soc Open Sci. 2020 Oct 7;7(10):201261. doi: 10.1098/rsos.201261 (PMC7657906; doi:10.1098/rsos.201261)
Supplement: Data File for Quantifying Selection on Male Snout-Vent Length [file rsos201261supp3.csv]

Sire	Year	RS	MS	SVL
CA-108	2010	5	1	682
CA-20	2007	2	1	850
CA-23	2003	2	1	943
CA-27	2006	4	2	1050
CA-40	2006	1	1	1017
CA-43	2002	3	1	935
CA-43	2005	2	1	838
CA-45	2005	1	1	927
CA-45	2006	2	1	938
CA-45	2003	4	1	905
CA-5	2003	3	1	850
CA-5	2006	4	2	921
CA-50	2004	1	1	951
CA-50	2006	1	1	973
CA-50	2007	1	1	984
CA-68	2003	2	1	1040
CA-68	2007	4	2	1080
CA-73	2006	2	1	793
CA-74	2005	1	1	931
CA-74	2010	1	1	986
CA-76	2003	1	1	947
CA-76	2007	1	1	991
CA-80	2007	5	1	967
CA-84	2006	7	1	991
CA-88	2005	1	1	1005
CA-9	2003	1	1	1001
CA-97	2006	2	1	987
