# Supplementary material for: No evidence of male-biased sexual selection in a snake with conventional Darwinian sex roles
Source: R Soc Open Sci. 2020 Oct 7;7(10):201261. doi: 10.1098/rsos.201261 (PMC7657906; doi:10.1098/rsos.201261)
Supplement: Data File for Calculating Opportunities for Selection and Sexual Selection [file rsos201261supp4.csv]

ID	Sex	Year	RS	MS
CA-108	m	2010	5	1
CA-20	m	2007	2	1
CA-23	m	2003	2	1
CA-27	m	2006	4	2
CA-40	m	2006	1	1
CA-43	m	2002	3	1
CA-43	m	2005	2	1
CA-45	m	2005	1	1
CA-45	m	2006	2	1
CA-45	m	2003	4	1
CA-5	m	2003	3	1
CA-5	m	2006	4	2
CA-50	m	2004	1	1
CA-50	m	2006	1	1
CA-50	m	2007	1	1
CA-68	m	2003	2	1
CA-68	m	2007	4	2
CA-73	m	2006	2	1
CA-74	m	2005	1	1
CA-74	m	2010	1	1
CA-76	m	2003	1	1
CA-76	m	2007	1	1
CA-80	m	2007	5	1
CA-84	m	2006	7	1
CA-88	m	2005	1	1
CA-9	m	2003	1	1
CA-97	m	2006	2	1
CA-1	f	2002	3	1
CA-1	f	2004	5	3
CA-1	f	2006	3	1
CA-1	f	2007	1	1
CA-102	f	2006	4	2
CA-102	f	2007	1	1
CA-113	f	2004	1	1
CA-113	f	2007	9	2
CA-124	f	2010	6	2
CA-16	f	2005	6	3
CA-2	f	2003	5	2
CA-30	f	2003	4	1
CA-30	f	2006	7	1
CA-42	f	2003	3	3
CA-42	f	2005	3	1
CA-44	f	2003	2	1
CA-44	f	2005	1	1
CA-46	f	2003	3	2
CA-46	f	2007	3	1
CA-47	f	2003	2	1
CA-47	f	2006	5	3
CA-47	f	2007	3	1
CA-58	f	2004	5	1
CA-58	f	2007	3	2
CA-61	f	2006	1	1
CA-63	f	2004	9	1
CA-66	f	2006	1	1
CA-81	f	2005	3	3
CA-93	f	2006	4	2
CA-94	f	2006	2	1
