# Supplementary material for: No evidence of male-biased sexual selection in a snake with conventional Darwinian sex roles
Source: R Soc Open Sci. 2020 Oct 7;7(10):201261. doi: 10.1098/rsos.201261 (PMC7657906; doi:10.1098/rsos.201261)
Supplement: Data File for Re-Analysis of Copperhead Study [file rsos201261supp5.csv]

sex	mates	offspring
f	1	11
f	3	12
f	1	9
f	1	10
f	2	3
f	2	6
f	1	10
f	2	8
f	1	6
f	2	7
f	2	9
f	1	4
f	3	5
f	1	4
f	2	5
f	1	5
f	2	13
f	1	6
f	1	4
m	1	2
m	0	0
m	0	0
m	0	0
m	0	0
m	0	0
m	0	0
m	0	0
m	1	10
m	0	0
m	1	10
m	0	0
m	0	0
m	0	0
m	0	0
m	0	0
m	0	0
m	1	5
m	0	0
m	1	2
m	0	0
m	0	0
m	0	0
m	1	3
m	0	0
m	0	0
m	0	0
m	1	2
m	0	0
m	1	4
m	0	0
m	0	0
m	1	11
m	0	0
m	0	0
m	0	0
m	0	0
m	0	0
m	0	0
m	0	0
m	0	0
m	0	0
m	0	0
m	1	1
m	0	0
m	0	0
m	0	0
m	3	16
m	0	0
m	0	0
m	0	0
m	0	0
m	0	0
m	0	0
m	0	0
m	0	0
m	1	1
m	2	3
m	1	4
m	1	3
m	1	4
m	1	7
m	1	4
m	1	9
m	1	9
m	1	5
m	1	6
m	1	8
m	1	4
m	1	2
m	2	2
